# Supplementary material for: Adaptive evolution and co-evolution of chloroplast genomes in Pteridaceae species occupying different habitats: overlapping residues are always highly mutated
Source: BMC Plant Biol. 2023 Oct 25;23:511. doi: 10.1186/s12870-023-04523-1 (PMC10598918; doi:10.1186/s12870-023-04523-1)
Supplement: Supplementary file 3 — Supplementary Material 3 [file 12870_2023_4523_MOESM3_ESM.xlsx]

## Sheet: Table S3
Table S3. Parameter estimation of the branch model tests and the RELAX selection tests
Gene Name	Branch Model						RELAX
	d.f.	2△L	ω0	ω1	LRT P-value	q-value	selection	K	significant	LRT-P value
Terrestrial clade
accD	1	0.1292	0.1652	0.1894	0.7193	0.8654	Re.	0.85	No	0.736
atpA	1	2.3097	0.0609	0.0288	0.1286	0.4771	In.	1.2	No	0.254
atpB	1	1.6009	0.0574	0.0868	0.2058	0.5767	Re.	0.81	No	0.247
atpE	1	0.1812	0.1538	0.1876	0.6704	0.8462	Re.	0.27	No	0.31
atpF	1	0.6837	0.1655	0.1152	0.4083	0.7366	In.	1.22	No	0.394
atpH	1	0.134	0.0991	0.1428	0.7144	0.8654	Re.	0.89	No	0.909
atpI	1	6.5397	0.0968	0.0001	0.0105	0.1617	In.	32.6	Significant	0.013
ccsA	1	0.5851	0.3326	0.396	0.4443	0.7437	Re.	0.99	No	0.983
cemA	1	2.622	0.3875	0.5287	0.1054	0.4771	Re.	0.27	Significant	0.003
chlB	1	0.1352	0.15	0.1349	0.7131	0.8654	Re.	0.86	No	0.68
chlL	1	0.2759	0.0376	0.0297	0.5994	0.8255	In.	1.01	No	0.993
chlN	1	0.4399	0.1084	0.1262	0.5072	0.8013	Re.	0	No	0.291
clpP	1	0.3049	0.0685	0.0942	0.5808	0.8255	Re.	0.84	No	0.591
infA	1	5.6811	0.0888	999	0.0171	0.1899	In.	5.83	No	0.058
matK	1	0.0229	0.4439	0.4298	0.8796	0.9278	Re.	0.63	No	0.161
ndhA	1	0.2433	0.1567	0.1294	0.6218	0.8255	In.	1.42	No	0.444
ndhB	1	0.4343	0.3024	0.3502	0.5099	0.8013	Re.	0.76	No	0.308
ndhC	1	2.3717	0.2176	0.4379	0.1236	0.4771	Re.	0.6	No	0.163
ndhD	1	4.961	0.151	0.2375	0.0259	0.1994	Re.	0.65	Significant	0.013
ndhE	1	6.7054	0.1502	0.016	0.0096	0.1617	In.	1.17	No	1
ndhF	1	4.452	0.2381	0.3598	0.0349	0.2067	In.	1.11	No	0.679
ndhG	1	0.0364	0.334	0.3562	0.8488	0.921	Re.	0.84	No	0.689
ndhH	1	0.0071	0.0728	0.0711	0.933	0.9708	Re.	0.97	No	0.855
ndhI	1	1.0556	0.0901	0.1381	0.3042	0.7366	Re.	0.86	No	0.529
ndhJ	1	0.8031	0.158	0.0932	0.3702	0.7366	In.	13.15	No	0.194
ndhK	1	0.8668	0.2156	0.1524	0.3518	0.7366	In.	1.06	No	0.859
petA	1	0.665	0.1148	0.0854	0.4148	0.7366	In.	1.24	No	0.478
petB	1	5.2301	0.0826	0.2322	0.0222	0.1899	Re.	0.74	No	0.089
petD	1	0.2447	0.0889	0.1131	0.6208	0.8255	Re.	0	No	0.493
petG	1	0.6969	0.093	0.2517	0.4038	0.7366	In.	45.71	No	0.325
petL	1	0.0362	0.3761	0.4449	0.8492	0.921	Re.	0.92	No	0.907
petN	1	0.2717	0.2566	0.4216	0.6022	0.8255	Re.	0.59	No	0.565
psaA	1	1.128	0.0435	0.0607	0.2882	0.7366	Re.	0.89	No	0.328
psaB	1	1.1077	0.0533	0.036	0.2926	0.7366	In.	1.56	No	0.187
psaC	1	0.703	0.0049	0.0001	0.4018	0.7366	In.	43.09	No	0.388
psaI	1	0.0009	0.1529	0.1588	0.9759	0.9759	In.	45.25	No	0.237
psaJ	1	4.5262	0.1437	0.0001	0.0334	0.2067	Re.	0	No	0.255
psbA	1	2.6026	0.0329	0.0001	0.1067	0.4771	In.	48.44	No	0.103
psbB	1	2.3589	0.0363	0.0167	0.1246	0.4771	In.	1.49	No	0.119
psbC	1	3.0515	0.0184	0.0393	0.0807	0.4439	Re.	0.8	No	0.079
psbD	1	1	0.0069	0.0001	0.3173	0.7366	In.	45.14	No	0.302
psbE	1	0.0543	0.1926	0.2404	0.0056	0.1617	Re.	0	Significant	0.003
psbF	1	7.6689	0.0643	0.9831	0.8158	0.9104	Re.	0.87	No	0.8
psbH	1	0.0708	0.0731	0.0539	0.7902	0.8948	In.	1.16	No	0.734
psbI	1	0.0026	0.0408	0.0434	0.9594	0.972	Re.	0.97	No	0.954
psbJ	1	2.813	0.1678	0.5499	0.0935	0.4771	Re.	0.41	No	0.084
psbK	1	5.3561	0.2043	0.0001	0.0206	0.1899	In.	50	Significant	0.04
psbL	1	4.7843	0.3154	0.0001	0.0287	0.2009	In.	50	No	0.068
psbM	1	0.7639	0.0958	0.0405	0.3821	0.7366	Re.	0.68	No	0.543
psbN	1	0.6517	0.1618	0.3132	0.4195	0.7366	In.	14.57	No	0.225
psbT	1	0.1884	0.0717	0.0998	0.6643	0.8462	In.	1.07	No	0.831
psbZ	1	0.9151	0.1342	0.0718	0.3388	0.7366	In.	50	No	0.597
rbcL	1	14.0658	0.062	0.0047	0.0002	0.0154	Re.	0	Significant	0.01
rpl14	1	5.6707	0.1408	0.3853	0.0173	0.1899	Re.	0.47	Significant	0.02
rpl16	1	0.5259	0.1149	0.0769	0.4683	0.7672	In.	37.65	Significant	0
rpl20	1	1.5733	0.3056	0.5528	0.2097	0.5767	Re.	0.28	No	0.114
rpl22	1	1.9772	0.2386	0.1356	0.1597	0.5124	In.	19.32	No	0.309
rpl23	1	0.0242	0.1915	0.2084	0.8764	0.9278	Re.	0.86	No	0.777
rpl32	1	0.6596	0.2258	0.1364	0.4167	0.7366	In.	1.2	No	0.551
rpl33	1	0.6477	0.2009	0.3147	0.4209	0.7366	Re.	0.62	No	0.228
rpl36	1	2.0958	0.082	0.0001	0.1477	0.4945	In.	25.82	No	0.177
rpoA	1	0.2971	0.2992	0.2516	0.5857	0.8255	In.	1.13	No	0.779
rpoB	1	2.2423	0.1566	0.2224	0.1343	0.4771	Re.	0.77	No	0.141
rpoC1	1	0.0905	0.1213	0.1327	0.7636	0.8776	Re.	0.4	No	0.685
rpoC2	1	0.2513	0.35	0.3285	0.6162	0.8255	Re.	0.91	No	0.776
rps2	1	1.8163	0.1498	0.0822	0.1778	0.5476	In.	1.57	No	0.192
rps4	1	0.0037	0.2395	0.2339	0.9514	0.972	Re.	0.88	No	0.774
rps7	1	0.0909	0.1912	0.2412	0.7631	0.8776	Re.	0.86	No	0.764
rps8	1	0.3594	0.2382	0.1912	0.5489	0.8255	In.	21.2	No	0.318
rps12	1	6.7392	0.1771	0.0001	0.0094	0.1617	In.	50	Significant	0.029
rps14	1	0.6822	0.224	0.1396	0.4088	0.7366	Re.	0.66	No	0.529
rps15	1	0.1054	0.3174	0.3704	0.7455	0.8776	Re.	0.81	No	0.898
rps18	1	2.2194	0.0689	0.2352	0.1363	0.4771	Re.	0.53	No	0.14
rps19	1	0.6032	0.0904	0.143	0.4374	0.7437	Re.	0.59	No	0.415
ycf3	1	1.7212	0.1763	0.3156	0.1895	0.5612	Re.	0.51	No	0.125
ycf4	1	0.3511	0.1616	0.2009	0.5535	0.8255	Re.	0.89	No	0.617
Epiphytic clade
accD	1	0.0115	0.1663	0.1593	0.9144	0.9968	In.	1.03	No	0.95
atpA	1	2.8245	0.061	0.0239	0.0928	0.579	In.	1.26	No	0.185
atpB	1	0.028	0.0588	0.0553	0.8671	0.9968	Re.	0.94	No	0.729
atpE	1	0.1769	0.1566	0.1318	0.6741	0.9814	Re.	0.28	No	0.452
atpF	1	0.1312	0.1644	0.1431	0.7172	0.9814	Re.	0.99	No	1
atpH	1	2.0191	0.1074	0.0288	0.1553	0.6471	In.	50	No	0.091
atpI	1	0.0974	0.0903	0.1058	0.7549	0.9814	Re.	0.9	No	0.636
ccsA	1	3.4406	0.3418	0.2232	0.0636	0.579	In.	1.41	No	0.287
cemA	1	0.0495	0.3963	0.3754	0.824	0.9814	Re.	0.96	No	0.848
chlB	1	1.7774	0.1516	0.0935	0.1825	0.6471	In.	1.32	No	0.552
chlL	1	2.8348	0.0384	0.019	0.0922	0.579	In.	1.11	No	0.525
chlN	1	3.8709	0.1113	0.0652	0.0491	0.5541	In.	50	No	0.448
clpP	1	0.1255	0.07	0.056	0.7231	0.9814	In.	1.01	No	1
infA	1	0.4756	0.1075	0.0739	0.4904	0.8243	Re.	0.32	No	0.713
matK	1	0.5686	0.4457	0.3811	0.4508	0.816	Re.	0.63	No	0.096
ndhA	1	0.1101	0.1549	0.1728	0.7401	0.9814	Re.	0.83	No	0.485
ndhB	1	0.9315	0.3019	0.3959	0.3345	0.7392	In.	1.59	No	0.207
ndhC	1	0.0448	0.2251	0.251	0.8323	0.9814	Re.	0.78	No	0.495
ndhD	1	3.9818	0.1573	0.0977	0.046	0.5541	Re.	0.81	No	0.367
ndhE	1	6.1459	0.1474	0.0235	0.0132	0.5194	In.	1.8	Significant	0.042
ndhF	1	0.2574	0.2432	0.2193	0.6119	0.9296	Re.	0.41	No	0.211
ndhG	1	1.0078	0.3386	0.2496	0.3154	0.7392	In.	1.02	No	0.931
ndhH	1	0.0093	0.0726	0.0747	0.923	0.9968	Re.	0.97	No	0.851
ndhI	1	0.0011	0.0921	0.0909	0.973	0.9968	In.	1.04	No	0.858
ndhJ	1	5.1395	0.1625	0.0591	0.0234	0.5194	In.	2.88	Significant	0.041
ndhK	1	0.1625	0.2114	0.2434	0.6869	0.9814	Re.	0.72	No	0.871
petA	1	0.0713	0.1129	0.1256	0.7895	0.9814	Re.	0.75	No	0.634
petB	1	0.2641	0.0877	0.0672	0.6073	0.9296	Re.	0.9	No	0.609
petD	1	0.6157	0.0921	0.0604	0.4327	0.816	In.	3.74	No	0.736
petG	1	0.1145	0.0964	0.1475	0.7351	0.9814	Re.	0.84	No	0.781
petL	1	1.3051	0.3621	0.8197	0.2533	0.7392	In.	1.26	No	0.722
petN	1	0.9531	0.2707	0.0001	0.3289	0.7392	In.	39.58	No	0.645
psaA	1	0.3688	0.0446	0.0372	0.5437	0.8766	In.	1.03	No	0.754
psaB	1	0.0022	0.0526	0.0532	0.9623	0.9968	In.	1.02	No	0.939
psaC	1	0.4889	0.0042	0.01	0.4844	0.8243	Re.	0.83	No	0.455
psaI	1	0	0.1532	0.0001	0.9968	0.9968	Re.	1	No	1
psaJ	1	0.0001	0.134	0.1328	0.9923	0.9968	Re.	0.2	No	0.334
psbA	1	3.1692	0.0332	0.0001	0.075	0.579	In.	26.09	No	0.073
psbB	1	0.1242	0.0356	0.0308	0.7246	0.9814	In.	1.14	No	0.531
psbC	1	0.5342	0.019	0.0269	0.4648	0.816	Re.	0.96	No	0.78
psbD	1	0.0468	0.0066	0.0084	0.8288	0.9814	Re.	0.94	No	0.81
psbE	1	0.0706	0.0732	0.0884	0.7905	0.9814	Re.	0.91	No	0.772
psbF	1	0.3212	0.1926	0.4477	0.5709	0.902	In.	1.86	No	0.149
psbH	1	1.3016	0.075	0.025	0.2539	0.7392	In.	1.39	No	0.372
psbI	1	1.8633	0.0435	0.0001	0.1723	0.6471	In.	11.37	No	0.163
psbJ	1	2.0476	0.1884	999	0.1524	0.6471	Re.	0.45	No	0.504
psbK	1	0.6079	0.1997	0.1086	0.4356	0.816	Re.	0.82	No	0.602
psbL	1	1.3458	0.2845	1.2143	0.246	0.7392	Re.	0	No	0.285
psbM	1	0.0068	0.0919	0.0001	0.9343	0.9968	In.	5.85	No	0.132
psbN	1	0.0075	0.1668	0.1798	0.9308	0.9968	Re.	0.86	No	0.793
psbT	1	0.9384	0.0767	0.0001	0.3327	0.7392	In.	43.48	No	0.346
psbZ	1	0.4036	0.1349	0.0988	0.5252	0.8644	In.	1.02	No	0.958
rbcL	1	2.3964	0.0606	0.0315	0.1216	0.6004	Re.	0.46	No	0.429
rpl14	1	8.6238	0.1556	0.0138	0.0033	0.2607	Re.	0.78	No	0.407
rpl16	1	1.9438	0.1165	0.0608	0.1633	0.6471	In.	12.05	No	0.134
rpl20	1	2.7009	0.3244	0.1674	0.1003	0.579	In.	1.25	No	0.417
rpl22	1	1.7298	0.2358	0.1197	0.1884	0.6471	In.	1.87	No	0.81
rpl23	1	2.4039	0.1975	0.0803	0.121	0.6004	In.	1.97	No	0.173
rpl32	1	0.0946	0.2207	0.1833	0.7584	0.9814	In.	1.97	No	0.173
rpl33	1	4.9357	0.2185	0.0449	0.0263	0.5194	In.	1.87	No	0.077
rpl36	1	1.8524	0.0844	0.0208	0.1735	0.6471	In.	1.39	No	0.391
rpoA	1	0.0668	0.298	0.2755	0.7961	0.9814	In.	2.02	No	0.117
rpoB	1	0.9177	0.1608	0.1284	0.3381	0.7392	In.	1.07	No	0.792
rpoC1	1	0.5522	0.1207	0.1518	0.4574	0.816	Re.	0.55	No	0.138
rpoC2	1	0.7785	0.3506	0.3108	0.3776	0.785	Re.	0.22	No	0.124
rps2	1	0.6745	0.1478	0.1017	0.1026	0.579	In.	1.49	No	0.182
rps4	1	0.9751	0.2361	0.3409	0.4115	0.816	Re.	0.62	No	0.157
rps7	1	0.0014	0.1939	0.2033	0.3234	0.7392	Re.	0.96	No	0.961
rps8	1	3.0346	0.2415	0.1012	0.9698	0.9968	In.	3.54	No	0.128
rps12	1	2.664	0.1505	0.6575	0.0815	0.579	Re.	0.3	No	0.137
rps14	1	0.5674	0.215	0.3349	0.4513	0.816	In.	2.29	No	0.385
rps15	1	0.0049	0.3192	0.3295	0.9443	0.9968	Re.	0.25	No	0.531
rps18	1	0.0228	0.0728	0.0817	0.8801	0.9968	Re.	0.89	No	0.744
rps19	1	3.8841	0.0868	0.2287	0.0487	0.5541	Re.	0	Significant	0.029
ycf3	1	0.8873	0.1783	0.2689	0.3462	0.7392	Re.	0.54	No	0.568
ycf4	1	1.091	0.166	0.1068	0.2963	0.7392	In.	1.24	No	0.309
Aquatic clade
accD	1	0.0447	0.1656	0.1822	0.0033	0.2541	Re.	0.86	No	0.778
atpA	1	0.6714	0.0601	0.0398	0.0134	0.3542	In.	1.05	No	0.763
atpB	1	0.0263	0.0586	0.0628	0.0151	0.3542	Re.	0.89	No	0.665
atpE	1	0.0288	0.1546	0.1688	0.0247	0.3542	In.	1.09	No	1
atpF	1	0.7627	0.1649	0.0906	0.0264	0.3542	In.	1.38	No	0.35
atpH	1	2.7626	0.1052	0.0001	0.0276	0.3542	In.	50	No	0.1
atpI	1	0.7597	0.0927	0.0537	0.051	0.4671	In.	1.12	No	0.619
ccsA	1	0.5527	0.3376	0.2621	0.054	0.4671	Re.	1	No	1
cemA	1	1.9286	0.3998	0.2663	0.0546	0.4671	In.	1.13	No	0.682
chlB	1	0.08	0.1496	0.1349	0.0626	0.482	Re.	0.91	No	0.836
chlL	1	3.0113	0.0385	0.0025	0.0827	0.5103	In.	1.44	No	0.312
chlN	1	4.9275	0.1111	0.0485	0.0952	0.5103	In.	47.16	Significant	0.038
clpP	1	2.7148	0.0718	0.0237	0.0965	0.5103	In.	1.98	No	0.134
infA	1	1.2845	0.0998	0.5175	0.0978	0.5103	Re.	0.1	No	0.071
matK	1	0.9613	0.4459	0.3396	0.0994	0.5103	Re.	0.95	No	0.898
ndhA	1	1.761	0.1581	0.0949	0.1208	0.5814	In.	1.06	No	0.833
ndhB	1	1.4419	0.3019	0.493	0.1332	0.6033	Re.	0.92	No	0.89
ndhC	1	0.1001	0.2272	0.1901	0.1649	0.6304	In.	1.04	No	0.905
ndhD	1	2.4073	0.1564	0.1011	0.1728	0.6304	In.	1.02	No	0.917
ndhE	1	0.1232	0.1384	0.174	0.1765	0.6304	Re.	0.84	No	0.644
ndhF	1	3.4678	0.2451	0.1514	0.1845	0.6304	In.	1.18	No	0.566
ndhG	1	0.4162	0.3369	0.2557	0.1882	0.6304	In.	1.37	No	0.293
ndhH	1	0.7073	0.0733	0.0504	0.1959	0.6304	In.	1.23	No	0.424
ndhI	1	0.499	0.0932	0.0654	0.2055	0.6304	In.	1.08	No	0.747
ndhJ	1	6.1108	0.1616	0.0324	0.2152	0.6304	In.	3.86	Significant	0.014
ndhK	1	1.7313	0.2159	0.1285	0.2193	0.6304	Re.	0.96	No	0.914
petA	1	0.4538	0.1143	0.0827	0.2298	0.6304	In.	1.09	No	0.758
petB	1	0.1855	0.0862	0.1116	0.2451	0.6304	Re.	0.48	No	0.479
petD	1	2.7413	0.0919	0.0001	0.2533	0.6304	In.	50	No	0.063
petG	1	0.0627	0.0969	0.1343	0.2533	0.6304	Re.	0.82	No	0.738
petL	1	1.3051	0.3621	0.8197	0.2571	0.6304	Re.	0.51	No	0.37
petN	1	0.9531	0.2707	0.0001	0.262	0.6304	In.	25.62	No	0.286
psaA	1	0.4428	0.0438	0.0561	0.297	0.6776	Re.	0.89	No	0.436
psaB	1	0.8216	0.0531	0.0371	0.2992	0.6776	In.	1.06	No	0.783
psaC	1	0.2487	0.0047	0.0001	0.316	0.6845	In.	13.44	No	0.586
psaI	1	1.536	0.1461	999	0.3269	0.6845	Re.	1	No	1
psaJ	1	1.5092	0.1277	999	0.3289	0.6845	Re.	0.22	No	0.643
psbA	1	0.2284	0.0307	0.0536	0.3647	0.7168	Re.	0.84	No	0.633
psbB	1	0.0791	0.0355	0.0305	0.3816	0.7168	In.	1.04	No	0.87
psbC	1	1.8269	0.0198	0.0062	0.3825	0.7168	In.	1.28	No	0.211
psbD	1	1.351	0.0069	0.0001	0.3834	0.7168	In.	49.75	No	0.238
psbE	1	1.6026	0.0762	0.0001	0.3945	0.7168	In.	36.62	No	0.195
psbF	1	0.3245	0.1913	0.4478	0.4003	0.7168	Re.	0.52	No	0.562
psbH	1	0.2663	0.0717	0.1178	0.4126	0.7221	Re.	0.79	No	0.572
psbI	1	0.3122	0.0427	0.0229	0.4572	0.7823	In.	45.87	No	0.152
psbJ	1	0.26	0.1904	0.4648	0.4799	0.7913	Re.	0.11	Significant	0.038
psbK	1	0.3827	0.1989	0.0702	0.4931	0.7913	Re.	0.72	No	0.684
psbL	1	1.6725	0.2951	0.3421	0.5005	0.7913	Re.	0.28	No	0.677
psbM	1	0.4698	0.0919	0.0001	0.5058	0.7913	In.	1	No	1
psbN	1	0.002	0.1677	0.1606	0.5188	0.7913	In.	50	Significant	0.021
psbT	1	5.0444	0.0672	999	0.5241	0.7913	Re.	0	Significant	0.038
psbZ	1	5.9017	0.1404	0.0001	0.5362	0.794	In.	46.91	Significant	0.022
rbcL	1	0.078	0.0597	0.0518	0.5689	0.8218	Re.	0.93	No	0.85
rpl14	1	8.6238	0.1556	0.0138	0.5763	0.8218	In.	1.02	No	0.968
rpl16	1	1.0055	0.1154	0.0603	0.6058	0.8257	In.	10.56	No	0.59
rpl20	1	0.0759	0.3124	0.385	0.6101	0.8257	Re.	0.38	No	0.38
rpl22	1	2.2553	0.2366	0.1039	0.618	0.8257	In.	1.47	No	0.477
rpl23	1	0.4058	0.1939	0.1112	0.6298	0.8257	In.	1.75	No	0.487
rpl32	1	1.8585	0.2152	1.9215	0.6327	0.8257	In.	50	No	0.186
rpl33	1	0.0543	0.2058	0.2471	0.6667	0.8556	In.	1.41	No	0.282
rpl36	1	0.725	0.0759	0.4692	0.7256	0.8738	Re.	0.6	No	0.537
rpoA	1	0.1136	0.2962	0.3446	0.736	0.8738	In.	1.74	No	0.272
rpoB	1	0.094	0.1596	0.1445	0.7517	0.8738	In.	1.24	No	0.238
rpoC1	1	0.0822	0.1216	0.1373	0.7592	0.8738	Re.	0.66	No	0.609
rpoC2	1	3.6946	0.3518	0.2533	0.7744	0.8738	Re.	0.97	No	0.926
rps2	1	0.0028	0.1456	0.1414	0.7773	0.8738	In.	1.06	No	0.872
rps4	1	2.7843	0.2444	0.1315	0.7785	0.8738	In.	2.02	No	0.143
rps7	1	0.7657	0.1866	0.4011	0.78	0.8738	Re.	0.54	No	0.374
rps8	1	0.0141	0.2355	0.2219	0.783	0.8738	Re.	0.66	No	0.432
rps12	1	1.0875	0.1589	1.7661	0.8023	0.8825	In.	1.3	No	0.809
rps14	1	1.2583	0.2247	0.0001	0.8157	0.8846	Re.	0.74	No	0.877
rps15	1	0.2323	0.3173	0.43	0.8326	0.8904	Re.	1	No	1
rps18	1	1.0777	0.0745	0.0001	0.8653	0.9065	In.	41.51	No	0.294
rps19	1	3.8082	0.0947	0.0001	0.8712	0.9065	In.	50	Significant	0.036
ycf3	1	1.3048	0.1857	0.089	0.9575	0.9643	In.	1.4	No	0.483
ycf4	1	4.8553	0.1683	0.0574	0.9643	0.9643	In.	1.59	Significant	0.039
d.f.: The difference in the number of parameters in ω distribution. LnL: Log-likelihood value; ω0: Background clade; ω1: Foreground clades; q-value is p-value after correction; Re.: Relaxation; In.: Intensification

## Sheet: Table S4
Table S4. Intra-molecular co-evolution pair information of genes without overlapping residues
Co-evolution pairs	Co-evolution pairs	Co-evolution pairs	Co-evolution pairs
AtpE
S27 & K109	Q56 & V74	R52 & K120	A118 & K120
CemA
Y110 & A363	S198 & K219	S255 & V390	R311 & F453
Y115 & G288	R206 & D362	S255 & N421	K316 & T378
Y115 & I475	S209 & F289	L268 & Q455	R333 & E366
Y115 & S503	S209 & F456	N271 & A340	T367 & L382
V151 & N303	N232 & E299	L284 & N461	T368 & V449
R156 & L377	D235 & P242	G288 & I475	L385 & V390
D168 & R256	D235 & N244	F289 & F456	L385 & N421
L181 & L382	A239 & D272	L291 & R311	V390 & N421
M184 & D362	P242 & N244	K302 & I459	I475 & S503
Q185 & A259	S255 & N278	E307 & V449	V479 & F485
Q185 & F398	S255 & L385	R311 & D365
NdhB
N5 & S217	L97 & V305	L198 & A334	S329 & I476
N5 & V459	L97 & S329	L198 & I492	S329 & I488
I20 & F119	L97 & F440	Y215 & S329	A334 & I492
I20 & F232	L97 & I472	Y215 & F440	I337 & L372
L21 & P274	L97 & I488	Y215 & I472	I337 & N456
L21 & L372	I100 & S457	Y215 & I488	T340 & T482
L28 & S387	L107 & G190	S217 & V459	G358 & R386
L28 & T424	L113 & L198	S217 & I463	S387 & P450
L28 & P450	L113 & A334	A226 & T452	P388 & G442
I36 & L97	F119 & F232	V241 & S457	P388 & G445
I36 & S329	L121 & Y215	A263 & P388	P388 & R446
I36 & K443	L121 & V305	A263 & G442	I393 & L438
I36 & I472	L121 & S329	A263 & R446	P416 & P461
I69 & G193	L121 & F440	G270 & N444	P419 & R446
I86 & P396	L121 & I472	G285 & S447	F440 & I472
I86 & G442	L121 & I476	V305 & S329	F440 & I488
I86 & L470	L121 & I488	V305 & F440	G442 & R446
F89 & M173	L171 & L271	V305 & P450	G442 & R477
F89 & I463	M173 & S217	V305 & I472	V459 & I463
F89 & N497	M173 & V459	V305 & I488	L470 & I486
I93 & L216	M173 & I463	S329 & F440	I472 & I488
L97 & L121	M173 & N497	S329 & L470
L97 & Y215	Q195 & F232	S329 & I472
NdhG
L21 & L135	V75 & F99	N118 & F181
V30 & K186	L112 & I116	T119 & F181
NdhK
L37 & K238	F42 & F232	K226 & N235
S38 & S53	V150 & R192
Rpl16
S21 & V26	M76 & V96	E111 & E112
F32 & P110	M76 & M118
RpoA
H87 & E294	N134 & K333	T197 & I320	L267 & N303
V91 & I149	V138 & K246	S201 & S310	E268 & N303
V91 & P283	I145 & I277	E219 & K333	E268 & A326
S102 & D175	I149 & P283	L224 & E268	E268 & K333
S102 & L227	E162 & N165	L224 & N303	N270 & A286
S102 & D321	N165 & I225	L224 & A326	N303 & A326
V129 & S244	R171 & E334	L224 & E329	N303 & K333
V129 & E334	D175 & L227	L227 & D321
I131 & I320	D175 & D321	N250 & L257
N134 & A196	V177 & R195	L267 & E268
RpoC2
P127 & L368	D365 & V1367	F525 & V1405	A821 & C1203
P127 & D1248	L368 & D1248	L531 & K750	I822 & N1382
P127 & E1280	L368 & E1280	L531 & G1194	Q823 & D1045
F133 & V594	V369 & S393	Q532 & L1198	L829 & L908
F133 & V777	V369 & N396	E533 & S928	R835 & L1079
F133 & L848	V369 & K948	E533 & L1130	L837 & N931
I140 & L837	R384 & L387	K539 & S778	L837 & I1300
I140 & N931	R384 & R405	K539 & S1098	L848 & L1348
R167 & L361	R384 & A427	S542 & K1366	I851 & L1278
R167 & P431	R384 & S778	R546 & F759	I855 & S928
R167 & L554	R384 & V882	R546 & C1203	S870 & L1079
R167 & G1221	R384 & P920	R547 & W1385	N880 & R1201
R167 & R1333	N385 & S704	K549 & E949	E885 & A1351
R167 & K1340	N385 & V882	I553 & I851	S886 & D1045
R167 & L1391	N385 & E1012	I553 & R934	L889 & G956
K217 & R874	N385 & P1069	I553 & E1154	K890 & H1053
K217 & D947	E386 & I1148	I553 & L1278	K891 & Q1063
G221 & V1218	L387 & R405	L554 & G1221	K891 & L1064
G221 & G1225	L387 & A427	L554 & R1333	S901 & S902
S225 & I600	L387 & C462	L554 & K1340	S902 & F924
I226 & S1383	L387 & V504	L554 & L1391	S902 & E952
A227 & G273	L387 & Y524	L557 & F570	L908 & L983
I231 & Y1108	L387 & K539	V568 & S778	L916 & L1198
E233 & K1237	L387 & V568	V568 & T873	E919 & N1055
T241 & V454	L387 & S778	V568 & H915	E919 & I1059
T241 & R546	L387 & V882	F570 & W957	A922 & F1043
T241 & F759	L387 & H915	P571 & I846	A922 & S1383
S243 & I817	L387 & V1269	P571 & M1131	F924 & E952
S243 & M868	S388 & I1148	P571 & Y1227	F924 & K1041
Y244 & H286	S388 & C1203	N578 & K745	S928 & L1130
Y244 & N935	S393 & N396	N578 & I950	S928 & R1147
Q245 & I1206	S393 & E563	N578 & L983	F930 & V1014
Q245 & R1236	S393 & K948	N578 & Q1013	F930 & F1043
Q245 & I1361	S394 & F759	N578 & L1064	R934 & E1154
I248 & C1203	G395 & V401	V594 & L848	R934 & L1278
H255 & L302	N399 & Y910	I600 & K721	N935 & Y1030
H255 & I746	N399 & R1147	I600 & P929	N935 & H1053
D259 & V1230	V401 & A827	A602 & Q1407	D940 & G1393
D259 & I1406	R405 & S778	T665 & R1261	D941 & N1055
D272 & W455	R405 & L1348	E667 & V825	D941 & I1059
N277 & F1043	M409 & I806	K702 & K854	E952 & S1205
N277 & H1216	M409 & I814	V712 & E958	E958 & S1403
N277 & T1270	M409 & K1040	V712 & S1403	F1006 & F1046
N277 & L1291	M409 & F1046	I717 & L1101	Q1013 & K1040
N277 & S1383	M409 & A1193	I717 & I1153	V1014 & F1043
N277 & W1385	N412 & S1104	I717 & V1405	V1014 & K1081
L278 & L858	I421 & I1026	K745 & P771	I1023 & M1095
L282 & K948	A427 & V568	K745 & Q1013	I1023 & T1207
P284 & F805	A427 & S778	K745 & Y1057	I1023 & F1400
I285 & K367	A427 & H915	K745 & V1347	F1032 & I1148
I285 & E386	P431 & L554	E747 & K1035	K1040 & F1046
I285 & S388	P431 & G1221	V748 & K891	K1040 & L1064
I285 & F1032	P431 & R1333	V748 & Q1063	K1041 & Y1057
I285 & I1148	P431 & K1340	V748 & L1064	K1041 & V1347
H286 & E774	P431 & L1391	K749 & S852	F1043 & T1270
H286 & E885	Q437 & I553	Y753 & A922	F1043 & L1291
H286 & K890	Q437 & R934	Y753 & F1043	F1043 & W1385
H286 & S902	Q437 & L1278	Y753 & H1053	F1043 & Q1407
H286 & F924	V454 & A800	Y753 & K1081	D1045 & S1403
H286 & N935	I461 & K845	Q755 & F759	N1055 & I1059
H286 & K1041	C462 & S778	F759 & L843	Y1057 & V1347
H286 & H1053	C462 & V1269	F759 & E919	E1093 & N1271
V287 & L361	T464 & L1348	F759 & A922	M1095 & T1207
V287 & H370	S478 & N593	F759 & C1203	M1095 & F1400
V287 & R384	F481 & K890	P771 & K1041	S1098 & L1130
V287 & N578	N487 & V748	P771 & Y1057	S1098 & V1269
V287 & V882	N487 & S870	P771 & V1347	L1101 & I1153
V287 & P920	N487 & K891	E774 & E885	E1105 & A1189
V287 & K1040	Y491 & A800	E774 & S902	Y1128 & N1382
V287 & L1064	K496 & D502	E774 & F924	L1130 & V1269
V287 & H1125	K496 & L923	E774 & N935	M1131 & P1387
V287 & K1366	V497 & D940	E774 & K1041	E1154 & L1278
R303 & S1129	V497 & G1393	E774 & H1053	I1206 & R1236
V316 & G1134	G498 & K513	V777 & L848	I1206 & I1361
V354 & L531	I499 & P538	S778 & V882	H1216 & T1270
V354 & G1194	I499 & K745	S778 & H915	H1216 & L1291
L361 & H370	I499 & P771	S778 & V1269	H1216 & W1385
L361 & R384	I499 & K1041	F781 & V906	V1218 & G1225
L361 & P431	I499 & Y1057	F781 & L1213	G1221 & R1333
L361 & L554	I499 & V1347	Q784 & R835	G1221 & K1340
L361 & N578	E500 & I600	K791 & Y847	G1221 & L1391
L361 & K721	E500 & P929	K799 & K948	R1236 & I1361
L361 & V882	V504 & S778	Q801 & E958	D1248 & E1280
L361 & P920	V504 & H915	I806 & A1193	T1270 & L1291
L361 & K1040	V504 & Y1128	N810 & V1014	T1270 & W1385
L361 & L1064	V504 & N1382	N810 & F1043	S1282 & N1368
L361 & G1221	D509 & F781	E812 & H1216	L1291 & W1385
L361 & R1333	E518 & A602	E815 & Q823	R1333 & K1340
L361 & K1340	N523 & I806	E815 & Q1407	R1333 & L1391
L361 & K1366	Y524 & S778	I817 & V1179	K1340 & L1391
D365 & A800	F525 & I717	H819 & H1374
Rps7
K73 & K133
Ycf3
H118 & H171	E130 & P169	D128 & N153	R160 & S167
